# Supplementary material for: Hydrothermal Synthesis of a Valence State Constant High-Entropy Perovskite Sr(TiZrHfVNb)O3 with Improved Photoresponsiveness
Source: Materials (Basel). 2024 Aug 29;17(17):4275. doi: 10.3390/ma17174275 (PMC11396518; doi:10.3390/ma17174275)
Supplement: Supplementary file 1 [file materials-17-04275-s001.zip]

Archive with 1 entries (1 files):
- materials-3146686-supplementary.pdf
